# Supplementary material for: The chloroplast genome elucidates the origin of mulberry in Central Asia
Source: Front Plant Sci. 2025 Aug 28;16:1592308. doi: 10.3389/fpls.2025.1592308 (PMC12423069; doi:10.3389/fpls.2025.1592308)
Supplement: Supplementary file 4 [file Table1.xlsx]

## Sheet: Table 1
Supplementary Table 1. Chloroplast genomes used in this study.
No.	Accession Number	Sample Name	Species	Species (the latest taxonomic classification)	Location	Source	Size after assembly (KB)	Latitude	Longitude	Bandage	Collinearity adjustment	BEAST analysis	References
1	C_AA113447.1	Samarkand-1	NA	NA	Uzbekistan (Samarkand)	Assembled from whole genome	155.6	41.37	64.58	YES	YES	YES	This study
2	C_AA113458.1	Samarkand-2	NA	NA	Uzbekistan (Samarkand)	Assembled from whole genome	155.6	41.37	64.58	YES	YES	YES	This study
3	C_AA113465.1	Samarkand-3	NA	NA	Uzbekistan (Samarkand)	Assembled from whole genome	155.7	41.37	64.58	YES	YES	YES	This study
4	C_AA113466.1	Samarkand-4	NA	NA	Uzbekistan (Samarkand)	Assembled from whole genome	155.6	41.37	64.58	YES	YES	YES	This study
5	C_AA113467.1	Samarkand-5	NA	NA	Uzbekistan (Samarkand)	Assembled from whole genome	155.6	41.37	64.58	YES	YES	YES	This study
6	C_AA113468.1	Samarkand-6	NA	NA	Uzbekistan (Samarkand)	Assembled from whole genome	155.6	41.37	64.58	YES	YES	YES	This study
7	C_AA113469.1	Samarkand-7	NA	NA	Uzbekistan (Samarkand)	Assembled from whole genome	155.7	41.37	64.58	YES	YES	YES	This study
8	C_AA113470.1	Samarkand-8	NA	NA	Uzbekistan (Samarkand)	Assembled from whole genome	155.6	41.37	64.58	YES	YES	YES	This study
9	C_AA113471.1	Samarkand-9	NA	NA	Uzbekistan (Samarkand)	Assembled from whole genome	155.7	41.37	64.58	YES	YES	YES	This study
10	C_AA113448.1	Samarkand-10	NA	NA	Uzbekistan (Samarkand)	Assembled from whole genome	155.6	41.37	64.58	YES	YES	YES	This study
11	C_AA113449.1	Samarkand-11	NA	NA	Uzbekistan (Samarkand)	Assembled from whole genome	155.7	41.37	64.58	YES	YES	YES	This study
12	C_AA113450.1	Samarkand-12	NA	NA	Uzbekistan (Samarkand)	Assembled from whole genome	155.7	41.37	64.58	YES	YES	YES	This study
13	C_AA113451.1	Samarkand-13	NA	NA	Uzbekistan (Samarkand)	Assembled from whole genome	155.6	41.37	64.58	YES	YES	YES	This study
14	C_AA113452.1	Samarkand-14	NA	NA	Uzbekistan (Samarkand)	Assembled from whole genome	155.6	41.37	64.58	YES	YES	YES	This study
15	C_AA113453.1	Samarkand-15	NA	NA	Uzbekistan (Samarkand)	Assembled from whole genome	155.6	41.37	64.58	YES	YES	YES	This study
16	C_AA113454.1	Samarkand-16	NA	NA	Uzbekistan (Samarkand)	Assembled from whole genome	155.7	41.37	64.58	YES	YES	YES	This study
17	C_AA113455.1	Samarkand-17	NA	NA	Uzbekistan (Samarkand)	Assembled from whole genome	155.6	41.37	64.58	YES	YES	YES	This study
18	C_AA113456.1	Samarkand-18	NA	NA	Uzbekistan (Samarkand)	Assembled from whole genome	155.7	41.37	64.58	YES	YES	YES	This study
19	C_AA113457.1	Samarkand-19	NA	NA	Uzbekistan (Samarkand)	Assembled from whole genome	155.6	41.37	64.58	YES	YES	YES	This study
20	C_AA113459.1	Samarkand-20	NA	NA	Uzbekistan (Samarkand)	Assembled from whole genome	155.7	41.37	64.58	YES	YES	YES	This study
21	C_AA113460.1	Samarkand-21	NA	NA	Uzbekistan (Samarkand)	Assembled from whole genome	155.7	41.37	64.58	YES	YES	YES	This study
22	C_AA113461.1	Samarkand-22	NA	NA	Uzbekistan (Samarkand)	Assembled from whole genome	157.9	41.37	64.58	YES	NO	YES	This study
23	C_AA113462.1	Samarkand-23	NA	NA	Uzbekistan (Samarkand)	Assembled from whole genome	155.6	41.37	64.58	YES	YES	YES	This study
24	C_AA113463.1	Samarkand-24	NA	NA	Uzbekistan (Samarkand)	Assembled from whole genome	155.7	41.37	64.58	YES	YES	YES	This study
25	C_AA113464.1	Samarkand-25	NA	NA	Uzbekistan (Samarkand)	Assembled from whole genome	155.6	41.37	64.58	YES	YES	YES	This study
26	CRR443604	mCHS1 (Chuansang)	Morus notabilis	Morus notabilis	China (Sichuan)	Assembled from whole genome	155.9	29.8	102.85	YES	YES	YES	Xia et al., 2022
27	CRR466518	Tang10	Morus atropurpurea	Morus alba	China (Guangdong)	Assembled from whole genome	155.7	23.1379	113.272	YES	YES	YES	Dai et al., 2023
28	CRR466525	Tang12	Morus atropurpurea	Morus alba	China (Guangdong)	Assembled from whole genome	155.7	23.1379	113.272	YES	YES	NO	Dai et al., 2023
29	CRR466546	Qianshan1	Morus atropurpurea	Morus alba	China (Guangdong)	Assembled from whole genome	155.6	23.1379	113.272	YES	YES	NO	Dai et al., 2023
30	CRR466564	Zhouchang3	Morus atropurpurea	Morus alba	China (Hainan)	Assembled from whole genome	155.7	20.02	110.35	YES	YES	YES	Dai et al., 2023
31	CRR466566	Haikou1	Morus atropurpurea	Morus alba	China (Hainan)	Assembled from whole genome	155.6	19.6702	109.189	YES	YES	YES	Dai et al., 2023
32	CRR466572	Qinzhou6	Morus atropurpurea	Morus alba	China (Guangxi)	Assembled from whole genome	155.6	22.8213	108.335	YES	YES	YES	Dai et al., 2023
33	CRR466581	Yueda	Morus atropurpurea	Morus alba	Vietnam	Assembled from whole genome	155.7	13.85	108.32	YES	YES	YES	Dai et al., 2023
34	CRR466582	Ya1	Morus atropurpurea	Morus alba	China (Hainan)	Assembled from whole genome	155.7	19.6702	109.189	YES	YES	YES	Dai et al., 2023
35	CRR466586	Lisang24	Morus multicaulis	Morus alba var. multicaulis	China (Hunan)	Assembled from whole genome	155.6	28.1183	112.99	YES	YES	NO	Dai et al., 2023
36	CRR466589	Zhushan3	Morus multicaulis	Morus alba var. multicaulis	China (Hubei)	Assembled from whole genome	155.6	30.5516	114.348	YES	YES	NO	Dai et al., 2023
37	CRR466590	Yilan16	Morus alba	Morus alba	China (Heilongjiang)	Assembled from whole genome	155.6	45.7479	126.67	YES	YES	YES	Dai et al., 2023
38	CRR466591	Dongfangxiaobai	Morus alba	Morus alba	China (Hebei)	Assembled from whole genome	155.7	38.0432	114.537	YES	YES	YES	Dai et al., 2023
39	CRR466594	Nishuiqianqu	Morus multicaulis	Morus alba var. multicaulis	China (Anhui)	Assembled from whole genome	155.6	31.8612	117.285	YES	YES	NO	Dai et al., 2023
40	CRR466597	Xinmo5	Morus alba	Morus alba	China (Xinjiang)	Assembled from whole genome	155.6	43.79	87.63	YES	YES	NO	Dai et al., 2023
41	CRR466599	Heidasang	Morus atropurpurea	Morus alba	Thailand	Assembled from whole genome	155.7	16.42	101.01	YES	YES	YES	Dai et al., 2023
42	CRR466637	Detian	Morus atropurpurea	Morus alba	China (Guangxi)	Assembled from whole genome	155.6	22.8213	108.335	YES	YES	YES	Dai et al., 2023
43	CRR466638	Hongguo4	Morus multicaulis × Morus atropurpurea	Morus alba var. multicaulis × Morus alba	China	Assembled from whole genome	155.6	23.1379	113.272	YES	YES	NO	Dai et al., 2023
44	CRR466639	Lvshenzi	Morus alba	Morus alba	China (Shandong)	Assembled from whole genome	155.7	36.6685	117.02	YES	YES	YES	Dai et al., 2023
45	CRR466642	Heyebai3	Morus multicaulis	Morus alba var. multicaulis	China (Zhejiang)	Assembled from whole genome	155.6	29.5672	120.343	YES	YES	YES	Dai et al., 2023
46	CRR466643	Jinchengbaigelu	Morus multicaulis	Morus alba var. multicaulis	China (Shanxi)	Assembled from whole genome	155.6	37.8735	112.562	YES	YES	YES	Dai et al., 2023
47	CRR466645	Xinjiangza	Morus alba	Morus alba	China (Xinjiang)	Assembled from whole genome	155.7	43.79	87.63	YES	YES	YES	Dai et al., 2023
48	CRR466646	Xinjiangb	Morus alba	Morus alba	China (Xinjiang)	Assembled from whole genome	155.6	43.7992	87.6335	YES	YES	YES	Dai et al., 2023
49	CRR466647	Heisang	Morus alba	Morus alba	China (Hebei)	Assembled from whole genome	155.7	38.0432	114.537	YES	YES	NO	Dai et al., 2023
50	CRR466648	XinxianA03	Morus atropurpurea	Morus alba	China (Yunnan)	Assembled from whole genome	155.7	25.0516	102.716	YES	YES	YES	Dai et al., 2023
51	CRR466649	XiangshuiA18	Morus australis	Morus australis	China (Yunnan)	Assembled from whole genome	155.5	25.0516	102.716	YES	YES	YES	Dai et al., 2023
52	CRR466653	Rong1	Morus alba	Morus alba	China (Sichuan)	Assembled from whole genome	155.6	30.6517	104.076	YES	YES	YES	Dai et al., 2023
53	CRR466655	Gu1-1	Morus alba	Morus alba	China (Beijing)	Assembled from whole genome	155.6	39.9109	116.413	YES	YES	YES	Dai et al., 2023
54	CRR466659	Gubai9	Morus alba	Morus alba	China (Beijing)	Assembled from whole genome	155.7	39.9109	116.413	YES	YES	YES	Dai et al., 2023
55	CRR466660	TL6	Morus atropurpurea	Morus alba	Thailand	Assembled from whole genome	155.7	16.42	101.01	YES	YES	YES	Dai et al., 2023
56	CRR466663	Quzhisang	Morus multicaulis	Morus alba var. multicaulis	China (Sichuan)	Assembled from whole genome	155.6	30.6517	104.076	YES	YES	NO	Dai et al., 2023
57	CRR466664	VHB3	Morus atropurpurea	Morus alba	Vietnam	Assembled from whole genome	155.4	13.85	108.32	YES	YES	YES	Dai et al., 2023
58	CRR466665	VHB2	Morus atropurpurea	Morus alba	Vietnam	Assembled from whole genome	155.6	13.85	108.32	YES	YES	YES	Dai et al., 2023
59	CRR466666	VHB1	Morus atropurpurea	Morus alba	Vietnam	Assembled from whole genome	155.4	13.85	108.32	YES	YES	NO	Dai et al., 2023
60	CRR466669	Sheji	Morus multicaulis	Morus alba var. multicaulis	Azerbaijan	Assembled from whole genome	155.6	40.67	47.67	YES	YES	YES	Dai et al., 2023
61	CRR466673	Shanshen23	Morus alba	Morus alba	China (Shandong)	Assembled from whole genome	155.7	36.6685	117.02	YES	YES	YES	Dai et al., 2023
62	CRR466698	Yinximeng2	Morus atropurpurea	Morus alba	India	Assembled from whole genome	155.4	20.59	78.96	YES	YES	NO	Dai et al., 2023
63	CRR466707	Qiong1	Morus atropurpurea	Morus alba	China (Hainan)	Assembled from whole genome	155.7	20.02	110.35	YES	YES	NO	Dai et al., 2023
64	CRR466718	Yinximeng3	Morus atropurpurea	Morus alba	India	Assembled from whole genome	155.4	20.59	78.96	YES	YES	NO	Dai et al., 2023
65	CRR466735	Shuangliu1	Morus atropurpurea	Morus alba	China (Guangdong)	Assembled from whole genome	155.6	23.1379	113.272	YES	YES	YES	Dai et al., 2023
66	CRR466742	TL2	Morus atropurpurea	Morus alba	Thailand	Assembled from whole genome	155.4	16.42	101.01	YES	YES	YES	Dai et al., 2023
67	CRR466745	AG1	Morus alba × Mours atropurpurea	Morus alba	China	Assembled from whole genome	155.7	23.1379	113.272	YES	YES	YES	Dai et al., 2023
68	CRR466746	Yue1	Morus atropurpurea	Morus alba	Vietnam	Assembled from whole genome	155.6	13.85	108.32	YES	YES	YES	Dai et al., 2023
69	CRR466747	Yin2	Morus atropurpurea	Morus alba	India	Assembled from whole genome	155.4	20.59	78.96	YES	YES	NO	Dai et al., 2023
70	CRR466755	Dayangsang	Morus multicaulis	Morus alba var. multicaulis	China (Hubei)	Assembled from whole genome	155.7	30.5516	114.348	YES	NO	YES	Dai et al., 2023
71	CRR466756	Jizhaosang	Morus australis	Morus australis	China (Yunnan)	Assembled from whole genome	155.5	25.0516	102.716	YES	YES	YES	Dai et al., 2023
72	CRR466767	Qiyang1	Morus multicaulis	Morus alba var. multicaulis	China (Hunan)	Assembled from whole genome	155.7	28.1183	112.99	YES	YES	YES	Dai et al., 2023
73	CRR466774	Tai2	Morus atropurpurea	Morus alba	China (Taiwan)	Assembled from whole genome	155.7	25.0409	121.575	YES	YES	NO	Dai et al., 2023
74	CRR466779	Yilan5	Morus alba	Morus alba	China (Heilongjiang)	Assembled from whole genome	155.6	45.7479	126.67	YES	YES	YES	Dai et al., 2023
75	CRR466780	Jiasang	Morus alba	Morus alba	China (Liaoning)	Assembled from whole genome	155.6	38.0483	114.522	YES	YES	YES	Dai et al., 2023
76	CRR466781	Tai6	Morus atropurpurea	Morus alba	China (Taiwan)	Assembled from whole genome	155.7	25.0409	121.575	YES	YES	NO	Dai et al., 2023
77	CRR466796	Xian107	Morus multicaulis	Morus alba var. multicaulis	China (Shanxi)	Assembled from whole genome	155.6	37.8735	112.562	YES	NO	YES	Dai et al., 2023
78	CRR466801	Su112	Morus alba	Morus alba	China (Jiangsu)	Assembled from whole genome	155.7	32.3868	119.462	YES	YES	YES	Dai et al., 2023
79	CRR466802	Hetianbs	Morus alba	Morus alba	China (Xinjiang)	Assembled from whole genome	155.7	43.79	87.63	YES	YES	YES	Dai et al., 2023
80	SRR14506989	Mulberry-MJ041	Morus indica	Morus indica*	India (NewDelhi)	Assembled from whole genome	155.4	28.6353	77.225	YES	YES	YES	Jain et al., 2022
81	SRR14506993	Mulberry-MJ037	Morus indica	Morus indica*	India (NewDelhi)	Assembled from whole genome	155.6	28.6353	77.225	YES	YES	YES	Jain et al., 2022
82	SRR14506995	Mulberry-MJ035	Morus indica	Morus indica*	India (NewDelhi)	Assembled from whole genome	155.4	28.6353	77.225	YES	YES	NO	Jain et al., 2022
83	SRR14506997	Mulberry-MJ034	Morus indica	Morus indica*	India (NewDelhi)	Assembled from whole genome	155.4	28.6353	77.225	YES	YES	NO	Jain et al., 2022
84	SRR14507004	Mulberry-MJ045	Morus alba	Morus alba	India (NewDelhi)	Assembled from whole genome	155.7	28.6353	77.225	YES	YES	YES	Jain et al., 2022
85	SRR14507006	Mulberry-MJ043	Morus macroura	Morus macroura	India (NewDelhi)	Assembled from whole genome	155.5	28.6353	77.225	YES	YES	YES	Jain et al., 2022
86	SRR14507007	Mulberry-MJ042	Morus serrata	Morus serrata	India (NewDelhi)	Assembled from whole genome	155.4	28.6353	77.225	YES	YES	NO	Jain et al., 2022
87	SRR14507008	Mulberry-MJ033	Morus indica	Morus indica*	India (NewDelhi)	Assembled from whole genome	155.4	28.6353	77.225	YES	YES	YES	Jain et al., 2022
88	SRR26406730	NA	Morus cathayana	Morus cathayana	China (Hunan)	Assembled from whole genome	155.7	30	120.58	YES	YES	YES
89	SRR26416315	NA	Morus liboensis	Morus liboensis	China (Qiannan)	Assembled from whole genome	155.7	NA	NA	YES	YES	YES
90	OP142713	Zhenzhubai	Morus alba	Morus alba	China (Chongqing)	Direct download	155.7	29.81	106.4	NO	YES	YES	Zeng et al., 2022
91	OP153890	Yun-6	Morus alba	Morus alba	China (Chongqing)	Direct download	155.6	29.81	106.4	NO	YES	YES	Zeng et al., 2022
92	OP153892	Morus yunnanensis	Morus yunnanensis	Morus mongolica	China (Yunnan, Mengzi)	Direct download	155.8	23.4	103.36	NO	YES	YES	Zeng et al., 2022
93	OP153893	Tseed	Morus alba	Morus alba	China (Xizang)	Direct download	155.7	29.65	94.36	NO	YES	YES	Zeng et al., 2022
94	OP153895	Qinbasang	Morus alba	Morus alba	China (Shaanxi, Ankang)	Direct download	155.5	34.27	108.95	NO	YES	YES	Zeng et al., 2022
95	OP153896	Liquan-1	Morus alba	Morus alba	China (Shaanxi, Liquan)	Direct download	155.5	34.27	108.95	NO	YES	YES	Zeng et al., 2022
96	OP153897	Huanggelu	Morus alba	Morus alba	China (Shanxi, Yangcheng)	Direct download	155.5	37.87	112.56	NO	YES	YES	Zeng et al., 2022
97	OP153898	Yamasou -106	Morus alba	Morus alba	Japan (Tokyo)	Direct download	155.5	35.69	139.69	NO	YES	YES	Zeng et al., 2022
98	OP153899	Ichinose	Morus alba	Morus alba	Japan (Yamanashi)	Direct download	155.5	35.66	138.57	NO	YES	YES	Zeng et al., 2022
99	OP153900	Jainzhizi	Morus alba	Morus alba	China (Shandong, Yantai)	Direct download	155.5	36.67	117.02	NO	YES	YES	Zeng et al., 2022
100	OP153901	Heilujiesang	Morus alba	Morus alba	China (Shandong, Linqu)	Direct download	155.5	36.67	117.02	NO	YES	YES	Zeng et al., 2022
101	OP153905	Guapiaosang	Morus alba	Morus alba	China (Sichuan, Leshan)	Direct download	155.6	30.65	104.08	NO	YES	YES	Zeng et al., 2022
102	OP153906	Jiaqing-9	Morus alba	Morus alba	China (Chongqing)	Direct download	155.5	29.56	106.55	NO	YES	YES	Zeng et al., 2022
103	OP153907	Zhaisang-1	Morus alba	Morus alba	China (Anhui, Jingxian)	Direct download	155.5	31.86	117.28	NO	YES	YES	Zeng et al., 2022
104	OP153908	Heyebai	Morus alba	Morus alba	China (Zhejiang, Haining)	Direct download	155.5	30.52	120.69	NO	YES	YES	Zeng et al., 2022
105	OP153909	Morus wittiorum	Morus alba	Morus alba	China (Yunnan)	Direct download	155.6	25.05	102.72	NO	YES	YES	Zeng et al., 2022
106	OP153910	Morus australis	Morus alba	Morus alba	China (Yunnan)	Direct download	155.5	25.05	102.72	NO	YES	YES	Zeng et al., 2022
107	OP153911	Morus macroura	Morus alba	Morus alba	China (Yunnan)	Direct download	155.3	25.05	102.72	NO	YES	YES	Zeng et al., 2022
108	OP153912	Morus multicaulis	Morus alba	Morus alba	China (Shaanxi, Ankang)	Direct download	155.5	32.69	109.04	NO	YES	YES	Zeng et al., 2022
109	OP153913	Morus cathayana	Morus cathayana	Morus cathayana	China (Shaanxi, Ankang)	Direct download	155.6	32.69	109.04	NO	YES	YES	Zeng et al., 2022
110	OP153914	Shuisang	Morus alba	Morus alba	China (Chongqing)	Direct download	155.6	29.81	106.4	NO	YES	YES	Zeng et al., 2022
111	OP153915	Shidian-6	Morus alba	Morus alba	China (Chongqing)	Direct download	155.6	29.81	106.4	NO	YES	YES	Zeng et al., 2022
112	OP153916	Pisang-2	Morus alba	Morus alba	China (Chongqing)	Direct download	155.6	29.81	106.4	NO	YES	YES	Zeng et al., 2022
113	OP153917	Chuizhisang	Morus alba var. pendula	Morus alba var. pendula	China (Chongqing)	Direct download	155.6	29.81	106.4	NO	YES	YES	Zeng et al., 2022
114	OP153918	Morus nigra	Morus nigra	Morus nigra	China (Xinjiang)	Direct download	155.6	37.11	79.92	NO	YES	YES	Zeng et al., 2022
115	OP153919	Lunjiao109_G	Morus alba	Morus alba	China (Guangdong, Guangzhou)	Direct download	155.5	23.12	113.36	NO	YES	YES	Zeng et al., 2022
116	OP153922	kanva2	Morus alba var. indica	Morus australis	China (Chongqing)	Direct download	155.3	29.81	106.4	NO	YES	NO	Zeng et al., 2022
117	OP153923	Kangqin283	Morus alba	Morus alba	China (Chongqing)	Direct download	155.6	29.81	106.4	NO	YES	YES	Zeng et al., 2022
118	OP153924	Hybrid-n13	Morus alba	Morus alba	China (Chongqing)	Direct download	155.5	29.81	106.4	NO	YES	YES	Zeng et al., 2022
119	OP161257	Hongye	Morus alba	Morus alba	China (Chongqing)	Direct download	155.5	29.81	106.4	NO	YES	YES	Zeng et al., 2022
120	OP161258	Gui-23	Morus alba	Morus alba	China (Chongqing)	Direct download	155.5	29.81	106.4	NO	YES	YES	Zeng et al., 2022
121	OP161259	Morus rubra	Morus rubra	Morus rubra	Bermuda	Direct download	155.6	32.31	-64.75	NO	YES	YES	Zeng et al., 2022
122	OP161260	Kairyonezumigaeshi	Morus alba	Morus alba	Japan	Direct download	155.5	38.08	140.16	NO	YES	YES	Zeng et al., 2022
123	OP161261	TQ12	Morus alba	Morus alba	China (Sichuan)	Direct download	156	30.07	102.76	NO	YES	YES	Zeng et al., 2022
124	OP161262	JPZ	Morus alba	Morus alba	Cambodia	Direct download	155.6	12.93	104.6	NO	YES	YES	Zeng et al., 2022
125	OP161264	Chengkou-3(CK3)	Morus alba	Morus alba	China (Chongqing)	Direct download	155.6	31.95	108.67	NO	YES	YES	Zeng et al., 2022
126	OP161265	BSLN	Morus alba	Morus alba	Spain (Barcelona)	Direct download	155.6	39.5	-3.32	NO	YES	YES	Zeng et al., 2022
127	OP161266	Huasang	Morus alba	Morus alba	China (Chongqing)	Direct download	155.6	29.81	106.4	NO	YES	YES	Zeng et al., 2022
128	OP380682	Luohang-5	Morus alba	Morus alba	China (Xinjiang, Luopuhanggui)	Direct download	155.5	43.79	87.63	NO	YES	YES	Zeng et al., 2022
129	OP380683	PIS	Morus alba	Morus alba	China (Hubei)	Direct download	155.6	30.55	114.35	NO	YES	YES	Zeng et al., 2022
130	OP380684	Jizhuasang	Morus alba	Morus alba	China (Shanxi, Yangcheng)	Direct download	155.6	37.87	112.56	NO	YES	YES	Zeng et al., 2022
131	OP380685	Husang-192	Morus alba	Morus alba	China (Zhejiang, Hangzhou)	Direct download	155.6	29.57	120.34	NO	YES	YES	Zeng et al., 2022
132	OP380686	WG120_1	Morus alba	Morus alba	China	Direct download	155.6	39.91	116.41	NO	YES	YES	Zeng et al., 2022
133	MK211167	M. notabilis_reseq	Morus notabilis	Morus notabilis	NA	Direct download	155.8	NA	NA	NO	YES	YES	Zeng et al., 2022
134	MT154045	Morus celtidifolia	Morus celtidifolia	Morus celtidifolia	America	Direct download	155.5	39.79	-101.37	NO	NO	YES	Zeng et al., 2022
135	MT154044	JiLongSang	Morus serrata	Morus serrata	China (Xizang)	Direct download	155.8	28.85	85.3	NO	NO	YES	Zeng et al., 2022
136	NC_066053	NA	Morus nigra	Morus nigra	China	Direct download	155.5	39.91	116.41	NO	YES	YES
137	ON262114	NA	Morus nigra	Morus nigra	China	Direct download	155.5	39.91	116.41	NO	YES	NO
138	OQ693695	NA	Morus nigra	Morus nigra	NA	Direct download	157.9	NA	NA	NO	YES	YES
139	OQ706923	NA	Morus nigra	Morus nigra	NA	Direct download	157.5	NA	NA	NO	YES	YES
140	OQ714481	NA	Morus nigra	Morus nigra	NA	Direct download	157.8	NA	NA	NO	YES	NO
141	PQ083379	Reference	Morus notabilis	Morus notabilis	China (Sichuan)	Direct download	155.8	29.8	102.85	NO	NO	YES
142	KY635880	Ficus carica	Ficus carica	Ficus carica	NA	Direct download	156.8	NA	NA	NO	NO	YES
143	MZ662865	Broussonetia papyrifera	Broussonetia papyrifera	Broussonetia papyrifera	NA	Direct download	156.4	NA	NA	NO	NO	YES
144	MZ274134	Afromorus mesozygia	Afromorus mesozygia	Morus mesozygia	NA	Direct download	156.3	NA	NA	NO	NO	YES
Morus indica* is classified into Morus alba in our phylogenetic tree
References
Jain, M., Bansal, J., Rajkumar, M.S., et al., 2022. Draft genome sequence of Indian mulberry (Morus indica) provides a resource for functional and translational genomics. Genomics 114, 110346.
Xia, Z., Dai, X., Fan, W., et al., 2022. Chromosome-level genomes reveal the genetic basis of descending dysploidy and sex determination in Morus Plants. Genom. Proteom. Bioinform. 20, 1119–1137.
Zeng, Q., Chen, M., Wang, S., et al., 2022. Comparative and phylogenetic analyses of the chloroplast genome reveal the taxonomy of the Morus genus. Front. Plant Sci. 13, 1047592.
Dai, F., Zhuo, X., Luo, G., et al., 2023. Genomic resequencing unravels the genetic basis of domestication, expansion, and trait improvement in Morus Atropurpurea. Adv. Sci. 10, e2300039.

## Sheet: Table 2
Supplementary Table 2. Nucleotide diversity and selective pressure.
Nucleotide diversity
Species	Region	Nucleotide diversity (π)
Morus nigra	China	0.00026
	Uzbekistan	0
Morus alba	China_all	0.00023
	China_Chongqing	0.00026
	China_Guangdong&Guangxi	8e-05
	China_Hainan	0.00012
	China_Heilongjiang&Liaoning&Hebei&Beijing	0.00022
	China_Hunan&Hubei	0.00026
	China_Shandong&Anhui	0.00017
	China_Shanxi&Shaanxi	0.00012
	China_Xinjiang	0.00022
	China_Yunnan	0.00026
	Southeast Asia	0.00023
	Uzbekistan	0.00017
	India	0.00012
Selective pressure
Species	Region	Ka (Nonsynonymous Substitution Rate)	Ks (Synonymous Substitution Rate)
Morus nigra	China	0.00025	0.00017
	Uzbekistan	0	0
Morus alba	China_all	0.00023	0.00018
	China_Chongqing	0.00023	0.00026
	China_Guangdong&Guangxi	7e-05	6e-05
	China_Hainan	0.00011	9e-05
	China_Heilongjiang&Liaoning&Hebei&Beijing	0.0002	0.00026
	China_Hunan&Hubei	0.00023	0.00026
	China_Shandong&Anhui	0.00016	0.00022
	China_Shanxi&Shaanxi	0.00011	0.00013
	China_Xinjiang	0.00019	0.00028
	China_Yunnan	0.00024	0.00031
	Southeast Asia	0.00024	0.00016
	Uzbekistan	0.00019	0.00012
	India	0.00012	7e-05
